# Supplementary material for: Targeting IL-21 to tumor-reactive T cells enhances memory T cell responses and anti-PD-1 antibody therapy
Source: Nat Commun. 2021 Feb 11;12:951. doi: 10.1038/s41467-021-21241-0 (PMC7878483; doi:10.1038/s41467-021-21241-0)
Supplement: Supplementary file 4 — Source Data [file 41467_2021_21241_MOESM4_ESM.xlsx]

## Sheet: Fig1
Fig 1c			Fig 1e
volumn	mAU			IL-21			PD-1Ab21
0.001	-0.218369		0	57200	58800	54300	56700	60600	60600
0.003	-0.218702		0.1ng	58500	61300	63700	62900	66700	64800
0.004	-0.218485		1ng	65400	67900	71400	68200	71600	73000
0.005	-0.217375		100ng	66200	70600	72700	71300	71300	71600
0.006	-0.215756
0.008	-0.213437
0.009	-0.208472
0.01	-0.207134
0.012	-0.206142
0.013	-0.204439
0.014	-0.203042
0.016	-0.202466
0.017	-0.202394
0.018	-0.202981
0.02	-0.203556
0.021	-0.203398
0.022	-0.202965
0.024	-0.203062
0.025	-0.203471
0.026	-0.204552
0.028	-0.206939
0.029	-0.209351
0.03	-0.209683
0.032	-0.209119
0.033	-0.208032
0.034	-0.206718
0.036	-0.205476
0.037	-0.205228
0.038	-0.206134
0.04	-0.207229
0.041	-0.207968
0.042	-0.208243
0.044	-0.207768
0.045	-0.207503
0.046	-0.208792
0.048	-0.211733
0.049	-0.214584
0.05	-0.216712
0.052	-0.217827
0.053	-0.218079
0.054	-0.21875
0.056	-0.218454
0.057	-0.216229
0.058	-0.213874
0.06	-0.211008
0.061	-0.208548
0.062	-0.208614
0.064	-0.21006
0.065	-0.21008
0.066	-0.20903
0.068	-0.208978
0.069	-0.209227
0.07	-0.20898
0.072	-0.208658
0.073	-0.209389
0.074	-0.211953
0.076	-0.215002
0.077	-0.217766
0.078	-0.218709
0.08	-0.215249
0.081	-0.212514
0.082	-0.211843
0.084	-0.212177
0.085	-0.212375
0.086	-0.213049
0.088	-0.213951
0.089	-0.213974
0.09	-0.212381
0.092	-0.210483
0.093	-0.209992
0.094	-0.211103
0.096	-0.21226
0.097	-0.21312
0.098	-0.214641
0.099	-0.216286
0.101	-0.21724
0.102	-0.217474
0.103	-0.216843
0.105	-0.215792
0.106	-0.216839
0.107	-0.219046
0.109	-0.220353
0.11	-0.220999
0.111	-0.221596
0.113	-0.221978
0.114	-0.221794
0.115	-0.220307
0.117	-0.218437
0.118	-0.21688
0.119	-0.213642
0.121	-0.211018
0.122	-0.209502
0.123	-0.207659
0.125	-0.205349
0.126	-0.203184
0.127	-0.200957
0.129	-0.198671
0.13	-0.197048
0.131	-0.196354
0.133	-0.196198
0.134	-0.193166
0.135	-0.191196
0.137	-0.191602
0.138	-0.192167
0.139	-0.191346
0.141	-0.189928
0.142	-0.188686
0.143	-0.187878
0.145	-0.18708
0.146	-0.185758
0.147	-0.18364
0.149	-0.183938
0.15	-0.186008
0.151	-0.187742
0.153	-0.188181
0.154	-0.187135
0.155	-0.186055
0.157	-0.185969
0.158	-0.185514
0.159	-0.184384
0.161	-0.182099
0.162	-0.180193
0.163	-0.179382
0.165	-0.177409
0.166	-0.172656
0.167	-0.167787
0.169	-0.166045
0.17	-0.16548
0.171	-0.164963
0.173	-0.164131
0.174	-0.163755
0.175	-0.16419
0.177	-0.165332
0.178	-0.166361
0.179	-0.166825
0.181	-0.166787
0.182	-0.16692
0.183	-0.168476
0.185	-0.17072
0.186	-0.171436
0.187	-0.171553
0.188	-0.171843
0.19	-0.172864
0.191	-0.173934
0.192	-0.173984
0.194	-0.173352
0.195	-0.173304
0.196	-0.173715
0.198	-0.174429
0.199	-0.177086
0.2	-0.179773
0.202	-0.180195
0.203	-0.180021
0.204	-0.179651
0.206	-0.178945
0.207	-0.178444
0.208	-0.178916
0.21	-0.180937
0.211	-0.183531
0.212	-0.185788
0.214	-0.187445
0.215	-0.187528
0.216	-0.186589
0.218	-0.186453
0.219	-0.187039
0.22	-0.186947
0.222	-0.187424
0.223	-0.189073
0.224	-0.189158
0.226	-0.188464
0.227	-0.18738
0.228	-0.185327
0.23	-0.18323
0.231	-0.180523
0.232	-0.177412
0.234	-0.174547
0.235	-0.172719
0.236	-0.172798
0.238	-0.174157
0.239	-0.174841
0.24	-0.173593
0.242	-0.171724
0.243	-0.17004
0.244	-0.168692
0.246	-0.168278
0.247	-0.168871
0.248	-0.170528
0.25	-0.171855
0.251	-0.171461
0.252	-0.170549
0.254	-0.169275
0.255	-0.166752
0.256	-0.164024
0.258	-0.162755
0.259	-0.162535
0.26	-0.162981
0.262	-0.164457
0.263	-0.165361
0.264	-0.1643
0.266	-0.163245
0.267	-0.163759
0.268	-0.164864
0.27	-0.164786
0.271	-0.16387
0.272	-0.163714
0.274	-0.16403
0.275	-0.163449
0.276	-0.162306
0.278	-0.160015
0.279	-0.157608
0.28	-0.15639
0.281	-0.156997
0.283	-0.158007
0.284	-0.158051
0.285	-0.157802
0.287	-0.158663
0.288	-0.160507
0.289	-0.162301
0.291	-0.164256
0.292	-0.166575
0.293	-0.168292
0.295	-0.168863
0.296	-0.168813
0.297	-0.168567
0.299	-0.167747
0.3	-0.166424
0.301	-0.165265
0.303	-0.165074
0.304	-0.165715
0.305	-0.165471
0.307	-0.163552
0.308	-0.160914
0.309	-0.158711
0.311	-0.157751
0.312	-0.157474
0.313	-0.15697
0.315	-0.155689
0.316	-0.153906
0.317	-0.152606
0.319	-0.151518
0.32	-0.149796
0.321	-0.148014
0.323	-0.147846
0.324	-0.14839
0.325	-0.148312
0.327	-0.149062
0.328	-0.150741
0.329	-0.152357
0.331	-0.154167
0.332	-0.156048
0.333	-0.157362
0.335	-0.158035
0.336	-0.158616
0.337	-0.158752
0.339	-0.15776
0.34	-0.156451
0.341	-0.155846
0.343	-0.155307
0.344	-0.15418
0.345	-0.153434
0.347	-0.152625
0.348	-0.151131
0.349	-0.150034
0.351	-0.150411
0.352	-0.151189
0.353	-0.151475
0.355	-0.15201
0.356	-0.152856
0.357	-0.152804
0.359	-0.152997
0.36	-0.154109
0.361	-0.154844
0.363	-0.15451
0.364	-0.154339
0.365	-0.15403
0.367	-0.15206
0.368	-0.149256
0.369	-0.146637
0.371	-0.144587
0.372	-0.14352
0.373	-0.143435
0.374	-0.143796
0.376	-0.143256
0.377	-0.141933
0.378	-0.141232
0.38	-0.140603
0.381	-0.140231
0.382	-0.141412
0.384	-0.143279
0.385	-0.144763
0.386	-0.145614
0.388	-0.145731
0.389	-0.145127
0.39	-0.14452
0.392	-0.144566
0.393	-0.145017
0.394	-0.14472
0.396	-0.14409
0.397	-0.144046
0.398	-0.144073
0.4	-0.143691
0.401	-0.142885
0.402	-0.142197
0.404	-0.141711
0.405	-0.141107
0.406	-0.141188
0.408	-0.141563
0.409	-0.141302
0.41	-0.141843
0.412	-0.142846
0.413	-0.144113
0.414	-0.145555
0.416	-0.147516
0.417	-0.150056
0.418	-0.151962
0.42	-0.151999
0.421	-0.152815
0.422	-0.154858
0.424	-0.156232
0.425	-0.155907
0.426	-0.155
0.428	-0.155515
0.429	-0.157469
0.43	-0.158603
0.432	-0.158545
0.433	-0.158057
0.434	-0.158548
0.436	-0.160298
0.437	-0.16169
0.438	-0.161826
0.44	-0.16019
0.441	-0.159303
0.442	-0.161308
0.444	-0.163678
0.445	-0.162479
0.446	-0.160742
0.448	-0.160262
0.449	-0.161031
0.45	-0.161206
0.452	-0.15965
0.453	-0.158205
0.454	-0.158259
0.456	-0.159357
0.457	-0.161675
0.458	-0.163444
0.46	-0.162518
0.461	-0.162711
0.462	-0.163604
0.464	-0.163291
0.465	-0.162246
0.466	-0.161068
0.467	-0.160737
0.469	-0.161857
0.47	-0.162704
0.471	-0.162548
0.473	-0.163077
0.474	-0.163822
0.475	-0.164291
0.477	-0.16384
0.478	-0.162462
0.479	-0.161569
0.481	-0.16049
0.482	-0.158084
0.483	-0.15559
0.485	-0.154126
0.486	-0.153187
0.487	-0.153509
0.489	-0.15318
0.49	-0.151207
0.491	-0.149246
0.493	-0.148436
0.494	-0.14823
0.495	-0.148132
0.497	-0.148055
0.498	-0.150291
0.499	-0.152217
0.501	-0.153118
0.502	-0.155076
0.503	-0.156171
0.505	-0.157064
0.506	-0.158629
0.507	-0.159703
0.509	-0.159649
0.51	-0.160071
0.511	-0.162723
0.513	-0.165714
0.514	-0.166879
0.515	-0.168074
0.517	-0.16932
0.518	-0.169807
0.519	-0.168318
0.521	-0.165841
0.522	-0.163592
0.523	-0.162472
0.525	-0.163553
0.526	-0.164734
0.527	-0.162082
0.529	-0.159603
0.53	-0.158612
0.531	-0.158781
0.533	-0.159101
0.534	-0.159446
0.535	-0.160112
0.537	-0.161466
0.538	-0.160872
0.539	-0.15927
0.541	-0.15967
0.542	-0.160133
0.543	-0.159246
0.545	-0.157915
0.546	-0.157373
0.547	-0.157217
0.549	-0.156249
0.55	-0.154753
0.551	-0.152935
0.553	-0.150661
0.554	-0.15061
0.555	-0.152843
0.557	-0.154222
0.558	-0.153918
0.559	-0.153678
0.56	-0.153521
0.562	-0.152597
0.563	-0.151194
0.564	-0.150848
0.566	-0.151765
0.567	-0.153864
0.568	-0.156815
0.57	-0.158241
0.571	-0.158262
0.572	-0.157493
0.574	-0.156949
0.575	-0.156507
0.576	-0.155726
0.578	-0.15654
0.579	-0.158968
0.58	-0.159882
0.582	-0.159498
0.583	-0.158174
0.584	-0.157727
0.586	-0.158541
0.587	-0.160772
0.588	-0.163251
0.59	-0.164829
0.591	-0.165565
0.592	-0.167267
0.594	-0.169619
0.595	-0.170602
0.596	-0.172047
0.598	-0.174127
0.599	-0.175508
0.6	-0.175806
0.602	-0.175241
0.603	-0.17474
0.604	-0.17407
0.606	-0.173314
0.607	-0.173693
0.608	-0.17469
0.61	-0.17548
0.611	-0.177025
0.612	-0.178753
0.614	-0.179836
0.615	-0.180964
0.616	-0.182259
0.618	-0.182388
0.619	-0.181677
0.62	-0.181326
0.622	-0.181315
0.623	-0.181611
0.624	-0.181892
0.626	-0.18293
0.627	-0.184322
0.628	-0.18433
0.63	-0.183145
0.631	-0.181722
0.632	-0.180137
0.634	-0.180379
0.635	-0.183081
0.636	-0.186076
0.638	-0.187281
0.639	-0.18749
0.64	-0.18717
0.642	-0.186251
0.643	-0.18436
0.644	-0.182521
0.646	-0.181873
0.647	-0.181067
0.648	-0.180193
0.649	-0.179929
0.651	-0.178962
0.652	-0.177353
0.653	-0.176403
0.655	-0.176487
0.656	-0.17669
0.657	-0.17723
0.659	-0.178062
0.66	-0.178402
0.661	-0.177755
0.663	-0.176916
0.664	-0.177419
0.665	-0.178816
0.667	-0.179646
0.668	-0.179579
0.669	-0.178966
0.671	-0.178315
0.672	-0.178215
0.673	-0.178689
0.675	-0.179212
0.676	-0.179481
0.677	-0.179931
0.679	-0.180611
0.68	-0.180719
0.681	-0.179685
0.683	-0.178216
0.684	-0.177529
0.685	-0.177985
0.687	-0.178735
0.688	-0.179398
0.689	-0.180004
0.691	-0.180626
0.692	-0.181574
0.693	-0.182585
0.695	-0.18294
0.696	-0.183345
0.697	-0.184302
0.699	-0.185236
0.7	-0.185656
0.701	-0.185272
0.703	-0.184238
0.704	-0.182926
0.705	-0.181505
0.707	-0.180063
0.708	-0.178346
0.709	-0.176574
0.711	-0.17559
0.712	-0.175266
0.713	-0.175031
0.715	-0.174837
0.716	-0.174897
0.717	-0.175403
0.719	-0.176262
0.72	-0.176874
0.721	-0.176719
0.723	-0.175803
0.724	-0.174443
0.725	-0.172482
0.727	-0.170092
0.728	-0.167341
0.729	-0.165164
0.731	-0.164096
0.732	-0.163373
0.733	-0.162899
0.735	-0.162723
0.736	-0.162435
0.737	-0.162506
0.739	-0.162813
0.74	-0.162312
0.741	-0.162465
0.742	-0.163378
0.744	-0.164702
0.745	-0.16601
0.746	-0.166538
0.748	-0.166564
0.749	-0.16676
0.75	-0.165809
0.752	-0.164018
0.753	-0.162961
0.754	-0.163214
0.756	-0.164584
0.757	-0.166545
0.758	-0.168397
0.76	-0.170473
0.761	-0.172966
0.762	-0.174601
0.764	-0.174838
0.765	-0.174798
0.766	-0.17539
0.768	-0.176273
0.769	-0.176137
0.77	-0.174684
0.772	-0.172698
0.773	-0.170829
0.774	-0.168583
0.776	-0.16565
0.777	-0.162394
0.778	-0.161318
0.78	-0.161772
0.781	-0.163814
0.782	-0.16524
0.784	-0.164911
0.785	-0.164711
0.786	-0.166727
0.788	-0.169118
0.789	-0.170609
0.79	-0.171105
0.792	-0.171998
0.793	-0.172466
0.794	-0.171815
0.796	-0.171171
0.797	-0.170311
0.798	-0.16932
0.8	-0.169399
0.801	-0.170715
0.802	-0.170987
0.804	-0.16993
0.805	-0.167735
0.806	-0.167093
0.808	-0.168735
0.809	-0.170881
0.81	-0.173244
0.812	-0.174917
0.813	-0.174998
0.814	-0.174298
0.816	-0.173269
0.817	-0.173261
0.818	-0.17428
0.82	-0.175945
0.821	-0.178156
0.822	-0.179013
0.824	-0.178472
0.825	-0.176165
0.826	-0.173677
0.828	-0.171391
0.829	-0.17063
0.83	-0.171021
0.832	-0.17152
0.833	-0.171121
0.834	-0.17057
0.835	-0.169843
0.837	-0.168923
0.838	-0.168993
0.839	-0.170719
0.841	-0.172436
0.842	-0.174399
0.843	-0.176172
0.845	-0.176533
0.846	-0.175201
0.847	-0.173795
0.849	-0.174289
0.85	-0.175652
0.851	-0.176284
0.853	-0.176206
0.854	-0.176617
0.855	-0.177861
0.857	-0.179004
0.858	-0.178691
0.859	-0.17836
0.861	-0.178193
0.862	-0.178792
0.863	-0.181949
0.865	-0.185654
0.866	-0.186338
0.867	-0.185821
0.869	-0.186571
0.87	-0.188167
0.871	-0.188995
0.873	-0.189462
0.874	-0.190493
0.875	-0.192877
0.877	-0.19565
0.878	-0.1987
0.879	-0.202228
0.881	-0.202562
0.882	-0.200815
0.883	-0.200378
0.885	-0.201842
0.886	-0.203219
0.887	-0.203719
0.889	-0.203978
0.89	-0.203779
0.891	-0.202852
0.893	-0.201385
0.894	-0.200284
0.895	-0.1985
0.897	-0.198839
0.898	-0.200735
0.899	-0.201852
0.901	-0.202074
0.902	-0.201557
0.903	-0.201332
0.905	-0.201472
0.906	-0.201294
0.907	-0.202054
0.909	-0.202103
0.91	-0.201716
0.911	-0.203177
0.913	-0.20349
0.914	-0.201999
0.915	-0.200903
0.917	-0.202077
0.918	-0.204105
0.919	-0.205497
0.921	-0.206557
0.922	-0.207977
0.923	-0.208225
0.925	-0.20916
0.926	-0.210196
0.927	-0.210255
0.928	-0.209794
0.93	-0.209667
0.931	-0.209514
0.932	-0.208431
0.934	-0.205684
0.935	-0.202527
0.936	-0.199783
0.938	-0.199528
0.939	-0.200553
0.94	-0.20217
0.942	-0.203957
0.943	-0.205664
0.944	-0.207105
0.946	-0.207351
0.947	-0.206734
0.948	-0.207621
0.95	-0.209658
0.951	-0.211905
0.952	-0.213852
0.954	-0.214376
0.955	-0.213186
0.956	-0.211618
0.958	-0.209479
0.959	-0.206879
0.96	-0.204501
0.962	-0.202191
0.963	-0.201157
0.964	-0.201781
0.966	-0.202058
0.967	-0.200951
0.968	-0.199702
0.97	-0.199253
0.971	-0.199347
0.972	-0.199437
0.974	-0.199193
0.975	-0.200086
0.976	-0.203042
0.978	-0.206393
0.979	-0.208934
0.98	-0.210114
0.982	-0.210642
0.983	-0.21141
0.984	-0.212682
0.986	-0.213701
0.987	-0.213939
0.988	-0.21387
0.99	-0.214368
0.991	-0.216253
0.992	-0.217603
0.994	-0.217154
0.995	-0.216206
0.996	-0.215901
0.998	-0.21607
0.999	-0.216049
1	-0.215129
1.002	-0.214226
1.003	-0.213925
1.004	-0.213837
1.006	-0.213045
1.007	-0.211181
1.008	-0.209104
1.01	-0.207908
1.011	-0.207138
1.012	-0.205404
1.014	-0.203034
1.015	-0.201544
1.016	-0.201295
1.018	-0.201818
1.019	-0.202371
1.02	-0.201529
1.021	-0.199564
1.023	-0.198477
1.024	-0.198774
1.025	-0.198536
1.027	-0.199286
1.028	-0.202039
1.029	-0.204144
1.031	-0.204731
1.032	-0.203768
1.033	-0.201971
1.035	-0.200329
1.036	-0.199748
1.037	-0.201219
1.039	-0.203037
1.04	-0.203151
1.041	-0.202221
1.043	-0.200268
1.044	-0.198522
1.045	-0.199001
1.047	-0.200494
1.048	-0.200732
1.049	-0.200624
1.051	-0.200986
1.052	-0.200227
1.053	-0.198196
1.055	-0.196346
1.056	-0.195627
1.057	-0.195586
1.059	-0.195694
1.06	-0.195591
1.061	-0.193068
1.063	-0.188215
1.064	-0.185232
1.065	-0.184746
1.067	-0.184875
1.068	-0.185633
1.069	-0.186937
1.071	-0.187916
1.072	-0.188291
1.073	-0.18845
1.075	-0.188716
1.076	-0.189288
1.077	-0.190609
1.079	-0.192721
1.08	-0.193889
1.081	-0.19365
1.083	-0.194225
1.084	-0.195638
1.085	-0.196066
1.087	-0.195753
1.088	-0.195509
1.089	-0.195141
1.091	-0.19429
1.092	-0.193446
1.093	-0.192456
1.095	-0.190798
1.096	-0.190051
1.097	-0.191136
1.099	-0.193044
1.1	-0.193476
1.101	-0.192316
1.103	-0.191413
1.104	-0.191533
1.105	-0.192393
1.107	-0.193279
1.108	-0.192754
1.109	-0.19189
1.111	-0.191151
1.112	-0.190051
1.113	-0.188468
1.114	-0.186456
1.116	-0.184593
1.117	-0.183745
1.118	-0.18307
1.12	-0.181184
1.121	-0.179227
1.122	-0.177962
1.124	-0.177893
1.125	-0.1789
1.126	-0.179446
1.128	-0.178811
1.129	-0.177874
1.13	-0.177548
1.132	-0.177225
1.133	-0.175285
1.134	-0.172265
1.136	-0.171056
1.137	-0.104676
1.138	-0.000642006
1.14	-0.00080418
1.141	-0.00048828
1.142	0.00100569
1.144	0.00316147
1.145	0.00398847
1.146	0.00507299
1.148	0.00628975
1.149	0.00564867
1.15	0.00366403
1.152	0.00150556
1.153	0.000555828
1.154	0.000821878
1.156	0.00107737
1.157	0.00183846
1.158	0.0028776
1.16	0.00233545
1.161	0.000678816
1.162	-0.00103103
1.164	-0.00249746
1.165	-0.00280499
1.166	-0.00159313
1.168	-0.000568096
1.169	-0.000652546
1.17	-0.00125633
1.172	-0.00127367
1.173	-0.000524366
1.174	-0.000662476
1.176	-0.00150143
1.177	-0.00205253
1.178	-0.00302723
1.18	-0.00458561
1.181	-0.00652671
1.182	-0.00894797
1.184	-0.0119915
1.185	-0.0152866
1.186	-0.0178654
1.188	-0.0205932
1.189	-0.0236179
1.19	-0.0253526
1.192	-0.0265518
1.193	-0.0285949
1.194	-0.0308844
1.196	-0.0314018
1.197	-0.0300575
1.198	-0.0280838
1.2	-0.0254245
1.201	-0.0223495
1.202	-0.0190879
1.204	-0.0158199
1.205	-0.0131683
1.206	-0.0116897
1.207	-0.0123536
1.209	-0.0131649
1.21	-0.0112514
1.211	-0.00794044
1.213	-0.00672778
1.214	-0.00797605
1.215	-0.00954448
1.217	-0.00971087
1.218	-0.00937788
1.219	-0.00974281
1.221	-0.0107305
1.222	-0.0105864
1.223	-0.00970278
1.225	-0.00811292
1.226	-0.00698435
1.227	-0.00717393
1.229	-0.00654958
1.23	-0.00460302
1.231	-0.00232964
1.233	-0.00120179
1.234	-0.00128202
1.235	-0.000637342
1.237	0.000702185
1.238	-0.000474333
1.239	-0.00201918
1.241	-0.00163543
1.242	-0.00108374
1.243	-0.00185858
1.245	-0.00375768
1.246	-0.00753691
1.247	-0.0114657
1.249	-0.0134146
1.25	-0.0139204
1.251	-0.0151731
1.253	-0.0166541
1.254	-0.0161474
1.255	-0.014175
1.257	-0.0131357
1.258	-0.0129553
1.259	-0.0121074
1.261	-0.00963496
1.262	-0.00691982
1.263	-0.00331555
1.265	-0.000246808
1.266	0.000605705
1.267	0.00194092
1.269	0.003323
1.27	0.00470006
1.271	0.00594108
1.273	0.00602258
1.274	0.00488467
1.275	0.00382933
1.277	0.00450036
1.278	0.00503279
1.279	0.003259
1.281	0.00196118
1.282	0.00150175
1.283	0.000732501
1.285	5.16e-05
1.286	-0.00021348
1.287	-0.000898783
1.289	-0.00228143
1.29	-0.00160885
1.291	-0.000575804
1.293	-0.00151763
1.294	-0.00252355
1.295	-0.00219347
1.297	-0.000643979
1.298	0.00073482
1.299	0.00224519
1.3	0.00412576
1.302	0.00455157
1.303	0.00389559
1.304	0.00390501
1.306	0.00485439
1.307	0.00580473
1.308	0.00625006
1.31	0.00629195
1.311	0.00535196
1.312	0.00369417
1.314	0.00198076
1.315	0.000392559
1.316	-0.0019781
1.318	-0.00406261
1.319	-0.00472317
1.32	-0.00386266
1.322	-0.00310162
1.323	-0.00393192
1.324	-0.00530174
1.326	-0.0063943
1.327	-0.00727089
1.328	-0.00706172
1.33	-0.00657922
1.331	-0.0063126
1.332	-0.00594149
1.334	-0.00598599
1.335	-0.00544886
1.336	-0.00508809
1.338	-0.00542705
1.339	-0.00551161
1.34	-0.00465352
1.342	-0.00390019
1.343	-0.00315992
1.344	-0.00209498
1.346	-0.000965115
1.347	0.000358793
1.348	0.00159451
1.35	0.00242621
1.351	0.00275725
1.352	0.00312874
1.354	0.00397512
1.355	0.00438426
1.356	0.00381816
1.358	0.00348925
1.359	0.00451729
1.36	0.00583968
1.362	0.00691079
1.363	0.00782042
1.364	0.00824827
1.366	0.00845355
1.367	0.00817322
1.368	0.0070428
1.37	0.00550633
1.371	0.00568686
1.372	0.00782341
1.374	0.00833525
1.375	0.0068722
1.376	0.00574471
1.378	0.00517192
1.379	0.00436182
1.38	0.00337906
1.382	0.00241987
1.383	0.00123986
1.384	0.000883819
1.386	0.000808442
1.387	-0.00138484
1.388	-0.00455409
1.39	-0.00619176
1.391	-0.00575046
1.392	-0.00514894
1.393	-0.00490598
1.395	-0.00427074
1.396	-0.00313124
1.397	-0.00199143
1.399	-0.000389249
1.4	0.00122741
1.401	0.00293667
1.403	0.00379639
1.404	0.00389836
1.405	0.00314118
1.407	0.00180019
1.408	0.00101189
1.409	0.00108955
1.411	0.000763091
1.412	-0.00088565
1.413	-0.00275075
1.415	-0.00364965
1.416	-0.00365272
1.417	-0.0030822
1.419	-0.00174356
1.42	9.51e-05
1.421	0.00199567
1.423	0.00406184
1.424	0.00604955
1.425	0.00641847
1.427	0.00531952
1.428	0.00461661
1.429	0.00580681
1.431	0.00784136
1.432	0.00857022
1.433	0.00811263
1.435	0.00707306
1.436	0.00580142
1.437	0.00458144
1.439	0.00263215
1.44	0.000357014
1.441	-0.000202959
1.443	0.000618147
1.444	0.00188334
1.445	0.00289553
1.447	0.00234476
1.448	0.000827402
1.449	-0.000295613
1.451	-0.00130487
1.452	-0.00232049
1.453	-0.00279308
1.455	-0.0020758
1.456	-0.000638952
1.457	-1.05e-05
1.459	-0.000377113
1.46	-0.00106215
1.461	-0.00233208
1.463	-0.00443113
1.464	-0.00663046
1.465	-0.00797503
1.467	-0.00869244
1.468	-0.00864925
1.469	-0.00851304
1.471	-0.00923544
1.472	-0.0106704
1.473	-0.0122288
1.475	-0.0144789
1.476	-0.0167173
1.477	-0.0176395
1.479	-0.0169423
1.48	-0.0154464
1.481	-0.0144819
1.483	-0.014134
1.484	-0.0142273
1.485	-0.014633
1.486	-0.0150762
1.488	-0.0153077
1.489	-0.0157164
1.49	-0.0156085
1.492	-0.0141662
1.493	-0.0136597
1.494	-0.0159796
1.496	-0.0189654
1.497	-0.0206225
1.498	-0.0205697
1.5	-0.0203204
1.501	-0.0200155
1.502	-0.0196532
1.504	-0.0191445
1.505	-0.0178328
1.506	-0.0150937
1.508	-0.0123289
1.509	-0.0105312
1.51	-0.00843248
1.512	-0.00453786
1.513	0.000187654
1.514	0.00246756
1.516	0.00205918
1.517	0.00142905
1.518	0.00139266
1.52	0.00162576
1.521	0.00192147
1.522	0.0020737
1.524	0.00163554
1.525	0.00209232
1.526	0.00292217
1.528	0.00381773
1.529	0.00369898
1.53	0.00299766
1.532	0.0037465
1.533	0.00633005
1.534	0.00877197
1.536	0.0111623
1.537	0.0141583
1.538	0.0163593
1.54	0.0168972
1.541	0.016538
1.542	0.0160431
1.544	0.0153286
1.545	0.014118
1.546	0.0132132
1.548	0.0139916
1.549	0.0157762
1.55	0.0166699
1.552	0.0161247
1.553	0.0140342
1.554	0.0106769
1.556	0.00934055
1.557	0.0112195
1.558	0.0133037
1.56	0.0154332
1.561	0.017596
1.562	0.0191281
1.564	0.0192161
1.565	0.0174826
1.566	0.0169031
1.568	0.0176517
1.569	0.0187761
1.57	0.0210643
1.572	0.0251907
1.573	0.0277946
1.574	0.0261719
1.576	0.023185
1.577	0.0206155
1.578	0.018932
1.579	0.0190009
1.581	0.0181509
1.582	0.0164122
1.583	0.0152145
1.585	0.0140633
1.586	0.0126512
1.587	0.0107692
1.589	0.00923826
1.59	0.00906318
1.591	0.0108646
1.593	0.0105084
1.594	0.00928328
1.595	0.00932728
1.597	0.0100394
1.598	0.010938
1.599	0.0114304
1.601	0.011998
1.602	0.0128678
1.603	0.0135289
1.605	0.0133886
1.606	0.0116
1.607	0.0103728
1.609	0.0116583
1.61	0.0146127
1.611	0.0166403
1.613	0.0175753
1.614	0.0183737
1.615	0.0188236
1.617	0.0187697
1.618	0.0184013
1.619	0.0186714
1.621	0.0198606
1.622	0.0214479
1.623	0.0227558
1.625	0.0232453
1.626	0.0230222
1.627	0.0227208
1.629	0.0228667
1.63	0.0228132
1.631	0.0220435
1.633	0.0216633
1.634	0.0207794
1.635	0.0193327
1.637	0.0199008
1.638	0.0203278
1.639	0.0194898
1.641	0.0187253
1.642	0.0180442
1.643	0.0168742
1.645	0.0153944
1.646	0.0146134
1.647	0.0151486
1.649	0.0138168
1.65	0.0129637
1.651	0.0157276
1.653	0.0178206
1.654	0.0183395
1.655	0.0189925
1.657	0.020065
1.658	0.0208371
1.659	0.0223294
1.661	0.0239874
1.662	0.0245753
1.663	0.0251877
1.665	0.0271257
1.666	0.0290117
1.667	0.0290949
1.669	0.0263249
1.67	0.0232378
1.671	0.021577
1.672	0.0213478
1.674	0.0219309
1.675	0.0212709
1.676	0.0204468
1.678	0.0219438
1.679	0.0244317
1.68	0.0266094
1.682	0.0288356
1.683	0.031585
1.684	0.034139
1.686	0.0372978
1.687	0.0419078
1.688	0.0451977
1.69	0.046561
1.691	0.0479336
1.692	0.0501332
1.694	0.0516277
1.695	0.0502715
1.696	0.0471988
1.698	0.0444194
1.699	0.0426337
1.7	0.0416682
1.702	0.0401854
1.703	0.0376304
1.704	0.0347465
1.706	0.0325507
1.707	0.0306377
1.708	0.0277912
1.71	0.025199
1.711	0.0245457
1.712	0.0259277
1.714	0.0272854
1.715	0.0278719
1.716	0.0275675
1.718	0.0273672
1.719	0.0280677
1.72	0.0290527
1.722	0.0303699
1.723	0.032802
1.724	0.0366418
1.726	0.0387492
1.727	0.0382872
1.728	0.0374489
1.73	0.0370095
1.731	0.0368521
1.732	0.0368897
1.734	0.0373718
1.735	0.0381343
1.736	0.038216
1.738	0.037341
1.739	0.034742
1.74	0.0313896
1.742	0.0296643
1.743	0.0294094
1.744	0.0292347
1.746	0.0295307
1.747	0.030629
1.748	0.0316295
1.75	0.0319144
1.751	0.031392
1.752	0.0296247
1.754	0.0280477
1.755	0.0277576
1.756	0.0278611
1.758	0.0270679
1.759	0.0253626
1.76	0.0240561
1.762	0.0236897
1.763	0.0223047
1.764	0.0195148
1.765	0.0172397
1.767	0.0157408
1.768	0.0152546
1.769	0.0163824
1.771	0.0178782
1.772	0.0187263
1.773	0.0194188
1.775	0.0211536
1.776	0.0232843
1.777	0.0240202
1.779	0.0244216
1.78	0.0256918
1.781	0.0271897
1.783	0.0284099
1.784	0.0290386
1.785	0.0287736
1.787	0.0280389
1.788	0.027727
1.789	0.0278077
1.791	0.0273255
1.792	0.0265282
1.793	0.0267784
1.795	0.0276768
1.796	0.0273036
1.797	0.0257761
1.799	0.0246889
1.8	0.0245584
1.801	0.025043
1.803	0.0253431
1.804	0.0243788
1.805	0.0226665
1.807	0.0215968
1.808	0.0213583
1.809	0.0208863
1.811	0.0205492
1.812	0.0214355
1.813	0.0232183
1.815	0.0248998
1.816	0.0255964
1.817	0.02573
1.819	0.0263077
1.82	0.026544
1.821	0.0259729
1.823	0.0258726
1.824	0.0262359
1.825	0.0271041
1.827	0.0282796
1.828	0.0285342
1.829	0.0283675
1.831	0.0288211
1.832	0.0289882
1.833	0.0284201
1.835	0.0271116
1.836	0.0258839
1.837	0.0260912
1.839	0.0274238
1.84	0.0287134
1.841	0.0304666
1.843	0.0315326
1.844	0.0305719
1.845	0.0285434
1.847	0.0268975
1.848	0.0267905
1.849	0.0278902
1.851	0.029519
1.852	0.0314729
1.853	0.0327043
1.855	0.0334244
1.856	0.0343829
1.857	0.034805
1.858	0.0333353
1.86	0.0320459
1.861	0.0324984
1.862	0.0325992
1.864	0.0315352
1.865	0.0300672
1.866	0.028706
1.868	0.0277994
1.869	0.0275332
1.87	0.0275489
1.872	0.0268809
1.873	0.025752
1.874	0.0257373
1.876	0.0266611
1.877	0.0273414
1.878	0.0278344
1.88	0.0281385
1.881	0.0284698
1.882	0.0287482
1.884	0.0289143
1.885	0.0292494
1.886	0.0300388
1.888	0.0308363
1.889	0.0309613
1.89	0.0308349
1.892	0.0321524
1.893	0.033494
1.894	0.0333592
1.896	0.0326929
1.897	0.0314813
1.898	0.0299354
1.9	0.0290273
1.901	0.028703
1.902	0.0279071
1.904	0.0274629
1.905	0.0275922
1.906	0.0283345
1.908	0.028023
1.909	0.0265449
1.91	0.0257052
1.912	0.0257683
1.913	0.025712
1.914	0.0272172
1.916	0.0295946
1.917	0.0307062
1.918	0.0305661
1.92	0.0301667
1.921	0.0296249
1.922	0.0287301
1.924	0.0276257
1.925	0.0268078
1.926	0.0263358
1.928	0.0260681
1.929	0.0267656
1.93	0.0270564
1.932	0.0263925
1.933	0.0259724
1.934	0.0262966
1.936	0.0271506
1.937	0.0279092
1.938	0.0282605
1.94	0.0282517
1.941	0.028494
1.942	0.0295227
1.944	0.0305362
1.945	0.0314949
1.946	0.0325196
1.948	0.0327443
1.949	0.0325739
1.95	0.0333733
1.951	0.0352383
1.953	0.0363829
1.954	0.0364878
1.955	0.0373816
1.957	0.0388513
1.958	0.0393338
1.959	0.0379027
1.961	0.0364754
1.962	0.0350201
1.963	0.0338848
1.965	0.0337496
1.966	0.0336287
1.967	0.0319032
1.969	0.0317225
1.97	0.0330545
1.971	0.0349535
1.973	0.0362614
1.974	0.0355469
1.975	0.0354452
1.977	0.0364898
1.978	0.0376762
1.979	0.0384574
1.981	0.0385611
1.982	0.0381582
1.983	0.0376236
1.985	0.0355497
1.986	0.0342868
1.987	0.032666
1.989	0.029702
1.99	0.0272749
1.991	0.0263702
1.993	0.0256095
1.994	0.024346
1.995	0.0228284
1.997	0.022475
1.998	0.0229863
1.999	0.023551
2.001	0.0237067
2.002	0.0231332
2.003	0.0227718
2.005	0.0233255
2.006	0.0238975
2.007	0.0228702
2.009	0.0206504
2.01	0.0167239
2.011	0.013161
2.013	0.0109136
2.014	0.00828581
2.015	0.00680899
2.017	0.00587761
2.018	0.00590342
2.019	0.00612322
2.021	0.00527404
2.022	0.00446616
2.023	0.00657148
2.025	0.00957004
2.026	0.0141852
2.027	0.0181371
2.029	0.021312
2.03	0.023939
2.031	0.0258861
2.033	0.0269833
2.034	0.0281528
2.035	0.0291554
2.037	0.031061
2.038	0.0322274
2.039	0.0300173
2.041	0.0270437
2.042	0.0246932
2.043	0.0232384
2.044	0.0225364
2.046	0.0218814
2.047	0.0215477
2.048	0.0215204
2.05	0.020679
2.051	0.0191648
2.052	0.0164269
2.054	0.0142895
2.055	0.0145196
2.056	0.0166079
2.058	0.0187903
2.059	0.0199302
2.06	0.020442
2.062	0.0208308
2.063	0.0212645
2.064	0.0209828
2.066	0.0197144
2.067	0.0188668
2.068	0.0189412
2.07	0.0185504
2.071	0.0181577
2.072	0.0180583
2.074	0.0171502
2.075	0.0152944
2.076	0.0144107
2.078	0.0147809
2.079	0.0153451
2.08	0.0160815
2.082	0.0174694
2.083	0.0180365
2.084	0.0177478
2.086	0.0180913
2.087	0.0191943
2.088	0.0194718
2.09	0.0192146
2.091	0.0204091
2.092	0.0217332
2.094	0.0219043
2.095	0.0223624
2.096	0.0228874
2.098	0.0240873
2.099	0.0262788
2.1	0.0294398
2.102	0.0321011
2.103	0.0331051
2.104	0.0344416
2.106	0.0364299
2.107	0.0375728
2.108	0.0382936
2.11	0.0403563
2.111	0.0430181
2.112	0.0449909
2.114	0.0462838
2.115	0.0464933
2.116	0.0458569
2.118	0.0458298
2.119	0.0470446
2.12	0.0480489
2.122	0.0474024
2.123	0.0465618
2.124	0.0472853
2.126	0.0486283
2.127	0.0491489
2.128	0.0494588
2.13	0.0500427
2.131	0.0495382
2.132	0.0488478
2.134	0.0489551
2.135	0.0488011
2.136	0.0479079
2.137	0.0472214
2.139	0.0476331
2.14	0.0485068
2.141	0.0483246
2.143	0.0474014
2.144	0.0461169
2.145	0.0447975
2.147	0.044445
2.148	0.0441276
2.149	0.0431226
2.151	0.0421281
2.152	0.0416558
2.153	0.0415931
2.155	0.0417969
2.156	0.0418466
2.157	0.0422636
2.159	0.0432101
2.16	0.0432857
2.161	0.0420383
2.163	0.0399076
2.164	0.0370875
2.165	0.0357458
2.167	0.0369986
2.168	0.0385096
2.169	0.0385684
2.171	0.0378307
2.172	0.0372396
2.173	0.036642
2.175	0.035021
2.176	0.0330213
2.177	0.0326729
2.179	0.0341237
2.18	0.0366191
2.181	0.0394178
2.183	0.0399193
2.184	0.0379409
2.185	0.0361367
2.187	0.0358494
2.188	0.0362995
2.189	0.0366956
2.191	0.0374375
2.192	0.0387871
2.193	0.0403089
2.195	0.0408498
2.196	0.0403897
2.197	0.0401304
2.199	0.0400505
2.2	0.0400786
2.201	0.041074
2.203	0.0425239
2.204	0.0430665
2.205	0.0425474
2.207	0.0411331
2.208	0.0386353
2.209	0.0360133
2.211	0.0343713
2.212	0.0336326
2.213	0.0217275
2.215	-0.00159923
2.216	-0.00290191
2.217	-0.00330885
2.219	-0.00406041
2.22	-0.00585541
2.221	-0.0075164
2.223	-0.0081283
2.224	-0.00785544
2.225	-0.00668038
2.226	-0.00597798
2.228	-0.0062837
2.229	-0.00687109
2.23	-0.00684135
2.232	-0.00647097
2.233	-0.00672393
2.234	-0.00711045
2.236	-0.00640648
2.237	-0.00558995
2.238	-0.00587463
2.24	-0.00648733
2.241	-0.00698402
2.242	-0.00722986
2.244	-0.00734184
2.245	-0.00730798
2.246	-0.00675118
2.248	-0.00565107
2.249	-0.00536991
2.25	-0.00734702
2.252	-0.0095152
2.253	-0.0101091
2.254	-0.0103036
2.256	-0.01115
2.257	-0.0121725
2.258	-0.0123222
2.26	-0.0117762
2.261	-0.0117461
2.262	-0.0126637
2.264	-0.013877
2.265	-0.0143559
2.266	-0.0134325
2.268	-0.0127243
2.269	-0.0135396
2.27	-0.0163814
2.272	-0.0190481
2.273	-0.0201188
2.274	-0.0211169
2.276	-0.0229225
2.277	-0.0228721
2.278	-0.0223001
2.28	-0.0227331
2.281	-0.0233224
2.282	-0.0228797
2.284	-0.0213656
2.285	-0.0183475
2.286	-0.0145393
2.288	-0.0104414
2.289	-0.00773223
2.29	-0.00566746
2.292	-0.00434888
2.293	-0.00480403
2.294	-0.0061111
2.296	-0.00656895
2.297	-0.00581381
2.298	-0.005337
2.3	-0.00542654
2.301	-0.00530903
2.302	-0.00658716
2.304	-0.00824629
2.305	-0.00865205
2.306	-0.00956355
2.308	-0.010075
2.309	-0.0095637
2.31	-0.00867041
2.312	-0.00826035
2.313	-0.00863397
2.314	-0.00925513
2.316	-0.0095118
2.317	-0.0107053
2.318	-0.0121172
2.319	-0.0128206
2.321	-0.0120627
2.322	-0.0106255
2.323	-0.00904005
2.325	-0.00790772
2.326	-0.00738272
2.327	-0.00636368
2.329	-0.00412883
2.33	-0.00216316
2.331	-0.00112658
2.333	-0.000789775
2.334	-0.00023964
2.335	6.59e-06
2.337	-0.000309434
2.338	-0.000674669
2.339	-0.000498004
2.341	-0.000123835
2.342	-8.47e-05
2.343	-0.000532952
2.345	0.000499549
2.346	0.00163226
2.347	0.000919187
2.349	0.000446197
2.35	0.000850774
2.351	0.00155987
2.353	0.0011272
2.354	-0.000575648
2.355	-0.00275782
2.357	-0.00398818
2.358	-0.00488486
2.359	-0.00646707
2.361	-0.00916566
2.362	-0.0119856
2.363	-0.013749
2.365	-0.0141432
2.366	-0.0145815
2.367	-0.0151565
2.369	-0.0146841
2.37	-0.0120205
2.371	-0.00984293
2.373	-0.0084735
2.374	-0.00818285
2.375	-0.00761773
2.377	-0.00611941
2.378	-0.0044412
2.379	-0.00435434
2.381	-0.00580086
2.382	-0.00705633
2.383	-0.00611742
2.385	-0.0059818
2.386	-0.00717564
2.387	-0.00826756
2.389	-0.00734485
2.39	-0.00539586
2.391	-0.00336634
2.393	-0.00187637
2.394	-0.00136243
2.395	-0.00145794
2.397	0.00130771
2.398	0.00631909
2.399	0.00934143
2.401	0.00925195
2.402	0.00927599
2.403	0.00918947
2.405	0.00803143
2.406	0.00593631
2.407	0.00479718
2.408	0.00437649
2.41	0.00340488
2.411	0.00298122
2.412	0.00333934
2.414	0.00242429
2.415	0.000887751
2.416	0.000394724
2.418	0.000648121
2.419	0.000285253
2.42	0.00130595
2.422	0.00414702
2.423	0.00535008
2.424	0.00641561
2.426	0.00800541
2.427	0.0107027
2.428	0.0135948
2.43	0.0156485
2.431	0.0168702
2.432	0.0177759
2.434	0.0188928
2.435	0.021494
2.436	0.0250165
2.438	0.0272951
2.439	0.0278089
2.44	0.0277341
2.442	0.0286073
2.443	0.0299293
2.444	0.0301044
2.446	0.0293596
2.447	0.0293441
2.448	0.0293809
2.45	0.0290445
2.451	0.0287767
2.452	0.0282207
2.454	0.0285838
2.455	0.0297746
2.456	0.0308024
2.458	0.0310398
2.459	0.0306886
2.46	0.0312621
2.462	0.0331967
2.463	0.0347112
2.464	0.0362693
2.466	0.0367354
2.467	0.0367262
2.468	0.0377351
2.47	0.0387747
2.471	0.0393236
2.472	0.0403722
2.474	0.0426402
2.475	0.0452185
2.476	0.0458951
2.478	0.0455553
2.479	0.0455423
2.48	0.0451174
2.482	0.0447123
2.483	0.045631
2.484	0.0471019
2.486	0.0472715
2.487	0.0462196
2.488	0.0445808
2.49	0.0434093
2.491	0.0426156
2.492	0.0399946
2.494	0.0365676
2.495	0.0339961
2.496	0.0324091
2.498	0.0320307
2.499	0.0322438
2.5	0.031771
2.501	0.0307368
2.503	0.0303677
2.504	0.0292102
2.505	0.0265764
2.507	0.0235384
2.508	0.0214907
2.509	0.0216123
2.511	0.0229418
2.512	0.0237635
2.513	0.0238524
2.515	0.0230573
2.516	0.020502
2.517	0.0173395
2.519	0.0160367
2.52	0.0167731
2.521	0.0183623
2.523	0.0198777
2.524	0.0216467
2.525	0.0240546
2.527	0.0253613
2.528	0.0252491
2.529	0.0252001
2.531	0.0251971
2.532	0.0257841
2.533	0.0276436
2.535	0.029644
2.536	0.0303311
2.537	0.0304027
2.539	0.0308635
2.54	0.0314417
2.541	0.0310519
2.543	0.029413
2.544	0.0279783
2.545	0.026943
2.547	0.0256999
2.548	0.0247986
2.549	0.024292
2.551	0.0240208
2.552	0.0243219
2.553	0.0246893
2.555	0.0242139
2.556	0.0233628
2.557	0.0227147
2.559	0.0223429
2.56	0.0221367
2.561	0.0219742
2.563	0.022262
2.564	0.022946
2.565	0.0233765
2.567	0.0235647
2.568	0.0231693
2.569	0.0224718
2.571	0.0225396
2.572	0.0228443
2.573	0.0228456
2.575	0.0227849
2.576	0.0229039
2.577	0.0233775
2.579	0.0241219
2.58	0.0248423
2.581	0.0259304
2.583	0.0274142
2.584	0.0285394
2.585	0.0291811
2.587	0.029288
2.588	0.0288934
2.589	0.0288621
2.59	0.0295306
2.592	0.0303018
2.593	0.0308214
2.594	0.0312072
2.596	0.0315637
2.597	0.0317955
2.598	0.0315906
2.6	0.0315128
2.601	0.0315318
2.602	0.031182
2.604	0.0307452
2.605	0.0305496
2.606	0.0301386
2.608	0.0295911
2.609	0.0294106
2.61	0.029322
2.612	0.0291939
2.613	0.029258
2.614	0.0298693
2.616	0.0303909
2.617	0.0305369
2.618	0.0309872
2.62	0.032136
2.621	0.0333034
2.622	0.0339244
2.624	0.0334101
2.625	0.0329478
2.626	0.0331624
2.628	0.0335645
2.629	0.0338428
2.63	0.0333161
2.632	0.0312062
2.633	0.028332
2.634	0.0253868
2.636	0.0220246
2.637	0.0193643
2.638	0.0182739
2.64	0.0179021
2.641	0.0172446
2.642	0.0160414
2.644	0.0151078
2.645	0.0150941
2.646	0.0154613
2.648	0.01667
2.649	0.0194117
2.65	0.0218474
2.652	0.0247626
2.653	0.0275615
2.654	0.029566
[truncated: 15,142 more rows]

## Sheet: Fig2
Fig 2a
	Ctr			IL-2			PD-1Ab			IL-21			PD-1Ab+IL-21			PD-1Ab21
CD44lowCD62Lhigh	6.86	6.77	6.92	2.18	2.32	2.01	6.95	6.8	7.17	25.83	27.02	26.8	26.85	27.52	27.05	52.05	52.19	50.29
CD44highCD62Lhigh	89.7	90.36	88.96	38.94	38.12	39.48	88.97	89.95	89.45	66.34	65.36	64.56	65.36	64.18	65.41	28.39	26.54	30.03
CD44highCD62Llow	3.19	2.54	3.84	57.04	57.89	56.66	3.87	3.16	3.11	6.61	6.69	7.31	7.04	7.61	6.68	14.79	16.61	15.11
Fig 2b
CD44lowCD62Lhigh	Ctr			PD-1Ab21
Day0	0	0	0	0	0	0
Day1	0.29	0.27	0.3	2.98	3.09	2.84
Day2	0.6	0.63	0.54	8.49	8.8	7.87
Day3	0.9	0.98	0.71	7.62	8.04	8.19
Total cells	Ctr			PD-1Ab21
Day0	10	10	10	10	10	10
Day1	21.6	20.16	22.14	27	28.08	25.74
Day2	14.72	15.41	13.34	18.86	19.55	17.48
Day3	7.59	8.28	5.98	12.42	13.11	13.34

## Sheet: Fig3
Fig 3a
		Naïve	Activated	IL-2	IL-15	PD-1Ab21	PD-1Ab	IL-21
	-36.46	-34.215
	-36.3741	-35.5079
	-26.6775	-31.0068
	118.197		-66.0054
	84.6509		-41.3073
	101.95		-44.3595
	92.1603			49.3823
	87.381			58.2578
	92.5349			59.9145
	-36.0384				27.6729
	-29.3584				28.8365
	-32.5702				31.8314
	-49.6243					-6.53749
	-47.5234					-11.6542
	-42.3084					-4.77768
	-44.2934						5.86925
	-45.9805						8.45555
	-45.304						9.43035
	-30.6494							-0.55523
	-32.7968							-3.01379
	-40.9154							-0.71023
Fig 3d
IFN-γ	Naïve	PD-1Ab	IL-21	PD-1Ab21	IL-2	IL-15
	147.7	1749.3	2762.7	3203.3	22386.4	3227.5
	138.6	1573	2557.1	3893.7	17295.5	2577.5
	184.1	1984.3	2645.2	3409	19295.5	2727.5
IL-2	Naïve	PD-1Ab	IL-21	PD-1Ab21	IL-2	IL-15
	847.4	2613.9	3246.6	3400.3	4.2	1081.7
	1036	2767.6	3481.6	3318.9	9.9	1070.3
	813.1	2586.8	3572	3445.5	9.3	1058.9

## Sheet: Fig4
Fig 4a
	PD-1Ab21			IL-21IgFc
0	17.5	17.2	17.4	17.5	17.2	17.4
0.01	20.2	19.2	19.2	18.6	18.8	17.8
0.03	23.2	23.4	21.4	20.4	20.1	20.7
0.1	26.1	26.8	27	23.9	22.4	22.7
0.3	39.8	39.2	38.3	27.5	28.4	28.7
1	50.4	51.6	50.8	33.9	32.7	34.4
2	55.5	54	53.3	38.9	38.7	38
3	55	52	52.8	40.2	41.2	41.9
Fig 4b
	WT
	PD-1Ab21			IL-21IgFc
0	10.47	11.2	10.47	10.47	11.2	10.47
0.01	17.47	15.9	14.7	11.97	11.67	11.73
0.03	22.5	22.1	21.67	15.8	14.7	14.9
0.1	28.83	26.53	28.3	18.8	16.83	19.37
0.3	41.13	41.17	38.47	24.53	24.13	24.93
1	45	45.5	46.2	31.23	29.8	30.9
	PD-1-KO
	PD-1Ab21			IL-21IgFc
0	10.92	10.39	10.48	10.92	10.39	10.48
0.01	15.4	15.85	13.83	12.67	12.47	13.28
0.03	21.18	21.08	19.82	17.7	18.4	18.33
0.1	27.87	26.37	26.18	24.39	22.31	22.5
0.3	33.29	30.03	30.8	26.41	25.13	25.9
1	36.76	36.81	37.04	27.75	28.12	26.04

## Sheet: Fig5
Fig 5a
CT26
Days	Ctr					anti-PD-1					PD-1Ab + IL-21					PD-1Ab21
0	0	0	0	0	0	0	0	0	0	0	0	0	0	0	0	0	0	0	0	0
4	41.5	22.7	18.9	34.4	22.3	25.3	32	28.2	29.6	35.2	25.3	29.7	29.7	27.2	34.4	33.6	28.7	36	32	32
7	150	117	97.2	125.3	94.1	125	109.7	85.7	90.4	100.7	124.9	97.5	71.5	124.2	129	144.2	118.8	138.9	135.2	68.5
10	401.6	414.7	303.4	378.5	337.6	137.3	393.3	204.8	258.6	171.4	410.8	314	262.8	326.1	325.1	433.4	277.2	329.1	325.1	173.2
13	820	930.3	670.7	861.2	771.5	119.2	758.9	526.9	474.6	482.8	966.3	657.3	580	672.5	747	740.7	231.9	424.1	410.8	128.3
16	1248.4	1482.6	1014.8	1373.6	1331.7	58.8	1137.1	930.9	659	667	1511		834.2	1173.2	1166.9	817.2	186.3	424.1	364	129.5
19	1709.5	2353.4	1664.7	2178.1	1932.9	0	1901.3	1640.2	960.7	1146.9	2375.1		1385.1	1940.7	1896.1	1163.3	171.1	595.5	326.1	77.1
22	2258.4		2084.5		2662.6	0	2713.3	2051.4	1294.7	1617.4			1771.9	2800.5	2663.7	1295.7	51.9	740.8	336.2	37
MC38
Days	Ctr					anti-PD-1					PD-1Ab + IL-21					PD-1Ab21
0	0	0	0	0	0	0	0	0	0	0	0	0	0	0	0	0	0	0	0	0
7	77.1	73.2	46.2	45.6	29.4	104.4	57.4	55.2	39.2	73	89.2	34.4	48.5	45.3	31.8	106	58.5	55	44.5	31.8
9	80	80.4	59.2	87.8	45	98.3	67.2	77.2	51.8	68.8	103.9	58.5	35.4	57.1	56.3	95.3	79.3	79.8	70.2	50.6
12	97.7	90	82.5	107.2	61.4	109.3	70	100.9	72.6	89.2	128.6	54	34.2	83.2	100.4	107.2	99.7	72.8	90.9	47.6
15	148.8	119.2	89.9	141.4	66.8	112.1	40	43.6	65.6	111.6	118	18	29.4	116	78.7	83.2	0	36	43.5	44.5
18	124.7	171.2	105.9	203.4	66.3	129.6	17.4	16	86.5	119.2	130	7.8	32.4	121.1	65.7	45.6	0	15.3	35.2	32.9
21	231.8	269.6	170.7	323.2	87.9	84.3	4	0	159.7	113.5	182.6	0	31.2	117	58.2	0	0	0	28.7	48.5
24	455.8	689.1	378.9	598.2	136.5	196	0	0	295.2	160.6	327.7	0	61.9	221.8	86.2	0	0	0	61.1	121.1
27	840.4	1415.1	741.6	925.9	257	230.6	0	0	540	227.3	709	0	102	248.4	24.6	0	0	0	77.1	148
30	1185.5	2246.8	962	1600.4	361.7	629.4	0	0	786.3	419.8	1324.7	0	158.4	616.5	62.5	0	0	0	195.2	296.4
33	1567.2	3161.1	1605.9	2431.1	673.7	900.4	0	0	1166.1	813.2	1969.8	0	278.5	972	74.4	0	0	0	410.8	519.5
36						1294.7	0	0	1687.5	1530.8	2585	0	425.9	1513.2	112.1	0	0	0	683.7	575
Fig 5b
TUBO
Days	Ctr					anti-neu					anti-neu+PD-1Ab + IL-21					anti-neu+PD-1Ab21
0	0	0	0	0	0	0	0	0	0	0	0	0	0	0	0	0	0	0	0	0
12	237.2	81.3	158.4	197	264.4	196	189.6	150.8	117.6	163.8	184	153.6	225.3	147.5	142.7	171.5	152.1	334.1	210.4	275.7
15	435.9	164.8	325.5	376.7	488.7	387.2	329.5	317.5	229.4	344.5	393.6	301.8	369.8	288	217.1	278.8	206.7	529.9	328.5	472.7
18	707.9	377.2	530	753.8	786.5	682.3	499.9	423.8	299.6	435.7	606.7	413.1	515	375.6	287.5	446.7	268.6	639.8	422.7	584.1
21	921.6	529.9	847	1123.9	1140.6	1028.8	567.6	529.3	403.1	672.5	828.2	603.4	610	455.1	252.4	504.8	220.5	679	441.4	634.8
24	1166.1	874.6	1094.4	1620.7	1836.8	1501	734.2	621.9	506	932.9	1056.4	786.5	571.4	604.7	163.8	456.2	165.9	594.9	272.7	686.9
27	1534.5	972	1436.5	2008.9	2395.8	1787.18	786.888	624.24	590.646	1080	1158.37	804.447	665.336	662.924	103.933	292.783	97.47	516.906	172.062	793.5
30	2073.6	1345.6	1721.1	2601		1994.08	813.337	702.25	678.976	1372.88	1332.6	838.242	765.184	812.25	63.888	264.654	70.227	600	126	984.064
33						2112	814.495	842.754	842.754	2017.89	1620.67	1024.87	891.136	1166.1	50.43	368.327	45.5625	694.575	87.1335	1047.82
36						2271.65	915.062	1111.32	1171.46	2798.98	1686.61	1244.17	944.345	1410.43	44.764	451.584	13.5	846.72	94.1015	1106.63
40											1922.5	1548.4	1014.8	2364.6	13.5	525	0	905.9	37.6	1065
43											2139.6	1600.4	1060.9	2821.8	0	499.4	0	846.7	40	1065
47																641.5	0	810.7	0	1096.8
50																641.5	0	638.1	0	1482.1
Fig 5c
B16-OVA
Days	Ctr					Vac					Vac+anti-PD-1					Vac+PD-1Ab + IL-21					Vac+PD-1Ab21
0	0	0	0	0	0	0	0	0	0	0	0	0	0	0	0	0	0	0	0	0	0	0	0	0	0
6	12.3625	18.464	17.2	14	14	18.944	22.542	28.512	53.792	34.9125	15.3	18.259	40.572	35.64	59.643	11.466	21.15	26.136	31.2375	78.0325	21.78	18.424	36.75	10.648	56.7
9	31.83	40.808	30.816	169	40.432	44.376	65.8125	95.2875	149.4	215.472	48.6	56.3295	119.072	131.712	173.776	41.472	68.77	91.2925	135.759	204.732	46.464	59.168	128.304	44.528	151.838
11	118	109	59	510	78	72.5	133.2	154.791	279.772	363.096	68.9265	90.944	216.562	255.792	291.964	114.95	97.344	167.706	198.832	288.8	58.752	89.7345	171.166	207.831	222.912
13	308.93	437.712	219.375	1560.66	301.158	107.648	215.136	241.875	399.562	382.925	95.8455	107.911	289.132	284.062	146.853	127.008	117.6	252.486	153.6	274.36	90.944	99.7195	111.925	120.213	133.12
15	1043.9	1140.75	746.496	3207.6	749.909	141.312	268.584	337.561	578.654	480.298	150.282	155.648	419.71	233.28	254.144	163.724	178.746	222.912	158.994	309.304	152.46	160.003	126	128.797	127.008
17	2059.99	2054.14	1726.6		1597.4	265.6	463.89	531.609	893.273	829.985	292.783	291.964	683.65	431.433	394.944	319.41	357.575	327.228	288.99	426.471	285.77	245.134	153.76	87.48	166.635
19						432.45	742.562	917.163	1331.28	1114.76	561.816	556.972	1149.79	700.087	668.542	505.966	534.578	652.453	590	732.05	470.45	418.176	304	158.438	246.054
21						813.337	694.008	1373.63	2025	1610.36	973.626	1031.25	1885.42	1047.91	990.949	1058.22	919.138	1068.79	964.8	1292.83	629.216	746.496	622.913	346.8	363.312

## Sheet: Fig6
Fig 6b
	Ctr	anti-PD-1	PD-1Ab+IL-21	PD-1Ab21
DLN	57.75	56.61	61.54	69.87
	60.66	52.93	63.21	57.89
	58.5	54.62	59.67	60.25
	62.17	53.92	59.34	62.14
	54.75	63.84	64.3	66.14
	0.17	1.3	3.57	5.49
	0.22	2.27	2.76	3.11
	0.21	1.7	3.01	4.49
	0.19	2.68	2.66	2.11
	0.19	1.45	4.12	2.68
SP	46.82	39.69	49.31	48.73
	46.43	43.9	51.26	50.24
	44.97	49.5	53.73	48.75
	51.22	41.58	46.38	49.77
	50.39	52.22	48.81	57.29
	0.11	0.43	1.16	2.14
	0.17	0.82	0.93	2.24
	0.11	0.94	1.38	2.67
	0.11	1.2	1.36	1.31
	0.14	1.06	1.35	2.64
Fig 6c
	Ctr	Vac	Vac+anti-PD-1	Vac+PD-1Ab+IL-21	Vac+PD-1Ab21
DLN	0.28	0.28	0.09	0.45	0.6
	0.27	0.3	0.12	0.2	0.62
	0.19	0.29	0.23	0.2	0.58
	0.28	0.18	0.14	0.25	0.49
	0.22	0.12	0.24	0.43	0.35
SP	0.11	0.26	0.08	0.51	0.76
	0.08	0.19	0.2	0.44	0.66
	0.07	0.16	0.35	0.17	1.08
	0.11	0.29	0.2	0.26	1.31
	0.03	0.14	0.18	0.56	1.2
Tumor	3.97	16.13	23.05	23	44.4
	0.88	22.4	16.52	22.1	42.73
	2.78	17.68	16.42	17.95	32.35
	2.86	18.69	17.37	19.5	55.42
	2.82	14.99	21.38	31.94	32.06
Fig 6d	DLN
	Ctr	Vac	Vac+anti-PD-1	Vac+PD-1Ab+IL-21	Vac+PD-1Ab21
CD62LhiCD44hi	89.01	72.64	73.78	90.91	89.91
	87.4	81.91	74.92	81.07	87.37
	84.45	69.87	79.87	85.48	86.08
	85.64	72.2	70.65	82.25	88.07
	86.51	69.47	67.83	83.96	87.62
CD62LloCD44hi	8.24	27.36	25.78	9.09	9.6
	9.37	17.84	24.76	18.67	11.73
	13.26	30.13	20.13	13.97	13.59
	12.64	27.66	28.99	17.75	11.93
	12.07	30.39	31.93	14.93	11.78
Fig 6e	Tumor
	Vac	Vac+anti-PD-1	Vac+PD-1Ab+IL-21	Vac+PD-1Ab21
CD127loKLRG1hi	19.54	28.7	18.44	17.51
	16.65	35.4	25.05	13.71
	20.08	22.79	20.69	21.56
	17.94	22.35	19.14	16.17
	18.87	24.12	17.54	24.66
CD127hiKLRG1lo	1.94	1.3	3.86	10.04
	2.49	1.91	3.14	3.13
	2.23	1.65	4.2	5.75
	3.39	2.9	4.38	6.98
	3.03	2.94	3.77	5.36

## Sheet: FigS4
Fig S4a
CT26
Days	Ctr					anti-PD-1					PD-1Ab + IL-21					PD-1Ab21
0	0	0	0	0	0	0	0	0	0	0	0	0	0	0	0	0	0	0	0	0
4	41.5	22.7	18.9	34.4	22.3	25.3	32	28.2	29.6	35.2	25.3	29.7	29.7	27.2	34.4	33.6	28.7	36	32	32
7	150	117	97.2	125.3	94.1	125	109.7	85.7	90.4	100.7	124.9	97.5	71.5	124.2	129	144.2	118.8	138.9	135.2	68.5
10	401.6	414.7	303.4	378.5	337.6	137.3	393.3	204.8	258.6	171.4	410.8	314	262.8	326.1	325.1	433.4	277.2	329.1	325.1	173.2
13	820	930.3	670.7	861.2	771.5	119.2	758.9	526.9	474.6	482.8	966.3	657.3	580	672.5	747	740.7	231.9	424.1	410.8	128.3
16	1248.4	1482.6	1014.8	1373.6	1331.7	58.8	1137.1	930.9	659	667	1511		834.2	1173.2	1166.9	817.2	186.3	424.1	364	129.5
19	1709.5	2353.4	1664.7	2178.1	1932.9	0	1901.3	1640.2	960.7	1146.9	2375.1		1385.1	1940.7	1896.1	1163.3	171.1	595.5	326.1	77.1
22	2258.4		2084.5		2662.6	0	2713.3	2051.4	1294.7	1617.4			1771.9	2800.5	2663.7	1295.7	51.9	740.8	336.2	37
25						0			1755.7	1800			2641.9			1747.9	0	1000.2	365.1	0
28						0			2427.3	2835.3						2242.2	0	1285.5	368	0
31						0											0	1620.7	409.2	0
34						0											0	2073.6	549.2	0
38						0											0		1022.3	0
42						0											0		1822.5	0
45						0											0		2047.2	0
MC38
Days	Ctr					anti-PD-1					PD-1Ab + IL-21					PD-1Ab21
0	0	0	0	0	0	0	0	0	0	0	0	0	0	0	0	0	0	0	0	0
7	77.1	73.2	46.2	45.6	29.4	104.4	57.4	55.2	39.2	73	89.2	34.4	48.5	45.3	31.8	106	58.5	55	44.5	31.8
9	80	80.4	59.2	87.8	45	98.3	67.2	77.2	51.8	68.8	103.9	58.5	35.4	57.1	56.3	95.3	79.3	79.8	70.2	50.6
12	97.7	90	82.5	107.2	61.4	109.3	70	100.9	72.6	89.2	128.6	54	34.2	83.2	100.4	107.2	99.7	72.8	90.9	47.6
15	148.8	119.2	89.9	141.4	66.8	112.1	40	43.6	65.6	111.6	118	18	29.4	116	78.7	83.2	0	36	43.5	44.5
18	124.7	171.2	105.9	203.4	66.3	129.6	17.4	16	86.5	119.2	130	7.8	32.4	121.1	65.7	45.6	0	15.3	35.2	32.9
21	231.8	269.6	170.7	323.2	87.9	84.3	4	0	159.7	113.5	182.6	0	31.2	117	58.2	0	0	0	28.7	48.5
24	455.8	689.1	378.9	598.2	136.5	196	0	0	295.2	160.6	327.7	0	61.9	221.8	86.2	0	0	0	61.1	121.1
27	840.4	1415.1	741.6	925.9	257	230.6	0	0	540	227.3	709	0	102	248.4	24.6	0	0	0	77.1	148
30	1185.5	2246.8	962	1600.4	361.7	629.4	0	0	786.3	419.8	1324.7	0	158.4	616.5	62.5	0	0	0	195.2	296.4
33	1567.2	3161.1	1605.9	2431.1	673.7	900.4	0	0	1166.1	813.2	1969.8	0	278.5	972	74.4	0	0	0	410.8	519.5
36					1326.7	1294.7	0	0	1687.5	1530.8	2585	0	425.9	1513.2	112.1	0	0	0	683.7	575
39							0	0				0	604.5		201.6	0	0	0	695.8	646.1
Fig S4b
TUBO
Days	Ctr					anti-neu					anti-neu+PD-1Ab + IL-21					anti-neu+PD-1Ab21
0	0	0	0	0	0	0	0	0	0	0	0	0	0	0	0	0	0	0	0	0
12	237.2	81.3	158.4	197	264.4	196	189.6	150.8	117.6	163.8	184	153.6	225.3	147.5	142.7	171.5	152.1	334.1	210.4	275.7
15	435.9	164.8	325.5	376.7	488.7	387.2	329.5	317.5	229.4	344.5	393.6	301.8	369.8	288	217.1	278.8	206.7	529.9	328.5	472.7
18	707.9	377.2	530	753.8	786.5	682.3	499.9	423.8	299.6	435.7	606.7	413.1	515	375.6	287.5	446.7	268.6	639.8	422.7	584.1
21	921.6	529.9	847	1123.9	1140.6	1028.8	567.6	529.3	403.1	672.5	828.2	603.4	610	455.1	252.4	504.8	220.5	679	441.4	634.8
24	1166.1	874.6	1094.4	1620.7	1836.8	1501	734.2	621.9	506	932.9	1056.4	786.5	571.4	604.7	163.8	456.2	165.9	594.9	272.7	686.9
27	1534.5	972	1436.5	2008.9	2395.8	1787.18	786.888	624.24	590.646	1080	1158.37	804.447	665.336	662.924	103.933	292.783	97.47	516.906	172.062	793.5
30	2073.6	1345.6	1721.1			1994.08	813.337	702.25	678.976	1372.88	1332.6	838.242	765.184	812.25	63.888	264.654	70.227	600	126	984.064
33		1526.4	1790.5			2112	814.495	842.754	842.754	2017.89	1620.67	1024.87	891.136	1166.1	50.43	368.327	45.5625	694.575	87.1335	1047.82
36		2070.5	2171.87			2271.65	915.062	1111.32	1171.46	2798.98	1686.61	1244.17	944.345	1410.43	44.764	451.584	13.5	846.72	94.1015	1106.63
40							915.1	1405.7	1497.4		1922.5	1548.4	1014.8	2364.6	13.5	525	0	905.9	37.6	1065
43							841	1617	2073.6		2139.6	1600.4	1060.9	2821.8	0	499.4	0	846.7	40	1065
47							744.2	1955.6	2469.6			1807.1	1163.3		0	641.5	0	810.7	0	1096.8
50							560					2190.2	1255.9		0	641.5	0	638.1	0	1482.1
55							288						1370.1		0	714.6	0	448.6	0	1872.7
Fig S4c
B16-OVA
Days	Ctr					Vac					Vac+anti-PD-1					Vac+PD-1Ab + IL-21					Vac+PD-1Ab21
	0	0	0	0	0	0	0	0	0	0
0	0	0	0	0	0	0	0	0	0	0	0	0	0	0	0	0	0	0	0	0	0	0	0	0	0
6	12.3625	18.464	17.2	14	14	18.944	22.542	28.512	53.792	34.9125	15.3	18.259	40.572	35.64	59.643	11.466	21.15	26.136	31.2375	78.0325	21.78	18.424	36.75	10.648	56.7
9	31.83	40.808	30.816	169	40.432	44.376	65.8125	95.2875	149.4	215.472	48.6	56.3295	119.072	131.712	173.776	41.472	68.77	91.2925	135.759	204.732	46.464	59.168	128.304	44.528	151.838
11	118	109	59	510	78	72.5	133.2	154.791	279.772	363.096	68.9265	90.944	216.562	255.792	291.964	114.95	97.344	167.706	198.832	288.8	58.752	89.7345	171.166	207.831	222.912
13	308.93	437.712	219.375	1560.66	301.158	107.648	215.136	241.875	399.562	382.925	95.8455	107.911	289.132	284.062	146.853	127.008	117.6	252.486	153.6	274.36	90.944	99.7195	111.925	120.213	133.12
15	1043.9	1140.75	746.496	3207.6	749.909	141.312	268.584	337.561	578.654	480.298	150.282	155.648	419.71	233.28	254.144	163.724	178.746	222.912	158.994	309.304	152.46	160.003	126	128.797	127.008
17	2059.99	2054.14	1726.6		1597.4	265.6	463.89	531.609	893.273	829.985	292.783	291.964	683.65	431.433	394.944	319.41	357.575	327.228	288.99	426.471	285.77	245.134	153.76	87.48	166.635
19						432.45	742.562	917.163	1331.28	1114.76	561.816	556.972	1149.79	700.087	668.542	505.966	534.578	652.453	590	732.05	470.45	418.176	304	158.438	246.054
21						813.337	694.008	1373.63	2025	1610.36	973.626	1031.25	1885.42	1047.91	990.949	1058.22	919.138	1068.79	964.8	1292.83	629.216	746.496	622.913	346.8	363.312
23																1544.22	1314.64	1804.35	1148.23	1940.74	1000	1254.53	874.64	653.184	839.788

## Sheet: FigS5
Fig S5a
CT26
Days	Empty vector					anti-PD-1					PD-1Ab					PD-1Ab21
0	0	0	0	0	0	0	0	0	0	0	0	0	0	0	0	0	0	0	0	0
4	55.69	27.86	22.05	18.94	37.04	16.82	28.18	25.92	18.43	41.6	17.78	31.1	28.18	17.92	18.51	22.87	27.22	25.33	17.3	26.34
7	193	136.5	90.8	90.8	108	95.3	194.4	113.4	27.4	178.9	36	86.5	108.2	80.1	49.7	82.5	64.1	60.7		78.4
10	332.8	382.9	275.2	242.6	265.6	254.9	490.4	369.8	62.5	530	99.8	143.3	259.2	119.1	174	220.5	91.9	163.8	115.2	147.9
13	452.8	708.4	497.7	405	458.4	359.5	801.4	649	110.8	964.8	174.2	185.1	486	196	359.5	408.2	102.1	265.6	162.7	178.9
15	508.1	1096.9	622.9	517.5	672.5	493.1	1367.8	1071.6	208.3	1275.8	185	188.5	675	259.9	479.9	553	69.1	265.6	147.9	143.7
18	646.9	1617	924	726	853	864	2137.5	1836.8	445.5	2497.8	233.4	198.5	1058.4	465.5	835	786.5	24.5	428.5	199.8	148.1
21	813.3	2401.3	1225.3	1111.3	1190.7	1326.7	3321	2909.4	834.2	3446	405	143.7	1494.5	670.7	1300.1	1193.5	11.8	561.8	231	74.4
26	1503		2273.3	1912.5	2134.4						738.1	156.3		1303.1	2258.4	2066.2	0	968.3	307.1	4
32											1613	288		2470			0	1778	442	0
36												497					0		552	0
39												685					0		828	0
Fig S5b
TUBO
Days	anti-neu+empty vector					anti-neu+IL-21					anti-neu+PD-1Ab + IL-21					anti-neu+PD-1Ab21
0	0	0	0	0	0	0	0	0	0	0	0	0	0	0	0	0	0	0	0	0
11	192.821	176.4	132.962	113.49	71.5275	201.64	156.325	143.748	105.593	95.8455	207.831	173.4	141.537	113.132	83.106	196.992	166.093	143.258	111.012	87.725
14	357.637	340.736	149.988	194.508	124.2	351.959	254.947	282.408	209.952	161.84	268.363	213.16	210.495	207.36	158.994	215.825	227.254	233.438	124.2	105.966
16	354.784	424.128	150.822	228.267	146.072	460.8	212.544	348.48	200.9	168.776	348.174	275.2	194.508	178.85	154.638	191.1	200.9	182.648	124.2	105.966
20	449.748	629.695	132.962	268.8	271.483	468.308	92.512	345.744	271.483	139.264	325.424	328.738	107.648	77.2475	78.416	57.132	70.227	111.6	57.6	26.011
22	469.752	598.23	87.808	246.519	215.136	483.84	56.7	437.712	279.864	181.3	324.576	352.352	92.5965	78.732	81.461	32	53.958	56.144	39.7535	21.4375
25	546.013	778.909	43.706	256	196.599	525	47.1495	482.837	307.2	234.196	469.3	371.712	86.2125	62.5	111.012	21.4375	21.78	48.4	21.2355	13.5
29	784.146	1054.69	45.864	364.5	321.489	786.258	44.1	560	400.01	292.783	648.96	518.616	94.08	40	97.216	13.5	12.936	31.046	17.55	4
32	1134.67	1481.13	27.436	470.596	440.128	915.062	20.48	736.622	516.096	292.783	888.096	480.019	104.284	32.1715	78.75	4	4	16.65	11.76	4
37			13.5	500	681.408		4		636.54	275.684		503.608	70	18	93.775	0	0	4	4	0
44			0	721.448			0		1004.67	108		208.08	36.8	0	55.016	0	0	0	0	0
49			0	1314.04			0			71.25		102.85	18.944	0	41.6025	0	0	0	0	0
Fig S5c
B16-OVA
Days	Empty vector					Vac+empty vector					Vac+PD-1Ab + IL-21					Vac+PD-1Ab21
0	0	0	0	0	0	0	0	0	0	0	0	0	0	0	0	0	0	0	0	0
5	21.4	19.1	35.2	27.6	25	33.6	51.9	26.7	27.4	29.6	26.7	15.3	32	34.7	34.4	24.6	30.3	33.6	32	26.7
8	99.1	73	132.1	97.7	131.2	98.3	119.2	48.1	39.8	48.7	39.8	25	63.6	40.3	43.2	27.4	32	37	42.6	28.1
10	284	150	302.4	188.5	217.7	187.3	237.3	77.1	70.3	57.6	55.2	13.5	78.7	63.4	63	34.7	39.8	51.3	70.3	29.6
12	613.8	340.6	559.8	402.7	423.8	297.6	367.8	138.9	129	113.1	87.8	29.4	125	104.4	80.2	42.3	57.6	55.2	72.5	32.5
14	1104.8	677.6	1076.1	877.2	815.4	523.4	500	208.1	197	131	176.4	58.8	265.7	195.2	163.4	78.7	75	147.9	145.4	57.1
16	2230.7	1511	1982.3	1492.1	1204.2	1099.4	638.1	383.3	463.9	257.9	262.4	118.1	414.1	364.4	230.7	154.9	139.3	281.6	253.1	143.4
18		2756.3	3588.7	2230.7	2060.4	1364.3	957.6	622.9	1028.8	629.2	677.6	247.6	814.5	786.9	415.9	268.4	217.7	555.1	484.6	282.9
22						3082.1	2099.2	1730.4	3519.8	2407.2	2075.2	665.3	1935		967.5	657.3	354	1016.5		1064.5
24								2964.6				1350.4	3082.1		1294	876.1	426.5	1360.5		1482.6

## Sheet: FigS7
Fig S7b
SP	Ctr	Vac	Vac+anti-PD-1	Vac+PD-1Ab+IL-21	Vac+PD-1Ab21
	66.73	59.09	60.65	61.39	63.22
	68.48	63.18	53.14	50.17	59.51
	61.45	64.28	55.86	64.57	59.74
	61.97	65.41	63.71	60.21	35.05
	76.55	66.86	60.48	56.61	54.13
	Ctr	Vac	Vac+anti-PD-1	Vac+PD-1Ab+IL-21	Vac+PD-1Ab21
	1.48	1.06	1.04	1.9	3.4
	1.47	1.02	1.34	1.38	2.01
	1.44	1.12	1.17	1.96	2.07
	1.15	1.26	1.5	1.62	1.96
	1.03	1.16	1.14	1.62	1.81
Fig S7c
	Ctr	anti-PD-1	PD-1Ab+IL-21	PD-1Ab21
	3.69	1.12	3.43	0.54
	2.85	3.66	2.45	0.76
	4.54	1.28	4.69	1.22

## Sheet: FigS8
Fig S8b
	Ctr	Vac	Vac+anti-PD-1	Vac+PD-1Ab+IL-21	Vac+PD-1Ab21
DLN	1.77	1.04	0.53	2.23	3.16
	1.66	1.29	0.71	1.09	2.61
	1.02	1.25	1.23	1.15	2.41
	1.79	0.8	0.63	1.15	1.91
	1.33	0.55	1.17	1.57	1.36
SP	0.99	2.31	0.75	4.23	6
	0.72	1.66	2.14	3.46	5.86
	0.82	1.62	2.64	1.67	8.21
	1.13	2.5	1.7	2.37	7.46
	0.29	1.18	1.56	4.29	10.23
Tumor	18.73	70.16	59.58	49.83	84.2
	5.15	57.6	52.81	61.44	75.19
	18.12	66.19	40.7	62.13	66.71
	12.96	59.03	56.91	67.57	80.35
	11.84	44.67	64.18	60.8	72.04
Fig S8c	Tumor
	Ctr	Vac	Vac+anti-PD-1	Vac+PD-1Ab+IL-21	Vac+PD-1Ab21
non-OT-1 CD8+	17.23	6.86	15.64	23.16	8.33
	16.2	16.49	14.76	13.87	14.1
	12.56	9.03	23.92	10.94	16.14
	19.2	12.97	13.15	9.36	13.55
	21	18.57	11.93	20.59	12.44
CD4+	11.04	8.56	15.5	17.39	4.82
	12.2	8.81	14.08	16	10.55
	7.84	13.13	18.69	6.16	12.41
	8.34	14.31	11.4	13.05	4.65
	6.88	10.33	9.79	11.79	11.16
NK1.1+	9.68	5.02	12.98	13.72	9.12
	7.68	10.04	8.89	7.59	8.04
	6.34	6.23	12.18	5.82	12.45
	10.04	8.11	7.93	7.03	4.43
	6.98	12.2	8.98	9.81	6.91
Fig S8d	Tumor
	Vac	Vac+anti-PD-1	Vac+PD-1Ab+IL-21	Vac+PD-1Ab21
CD127loKLRG1hi	32.59	34.24	41.27	36.12	26.54
	26.27	15.53	55.21	38.76	27.1
	18.1	23.4	38.66	31.86	22.51
	17.78	24.96	43.32	43.12	35.54
	16.66	31.61	43.31	39.23	44.86
CD127hiKLRG1lo	13.62	12.92	9.13	12.95	27.68
	22.7	26.48	10.43	16.89	14.64
	26.55	20.43	15.15	13.49	23.22
	16.08	18.62	9.39	8.57	13.84
	24.85	21.39	9.14	11.64	15.77
